# Supplementary material for: Are serum levels of inflammatory markers associated with the severity of symptoms of bipolar disorder?
Source: Front Psychiatry. 2023 Jan 20;13:1063479. doi: 10.3389/fpsyt.2022.1063479 (PMC9894870; doi:10.3389/fpsyt.2022.1063479)
Supplement: Supplementary file 1 [file Table_1.xls]

## Sheet: raw data
NO	date	gender	age	education	HAMD_depression	HAMD_guilt	HAMD_suicide	HAMD_initial_insomnia	HAMD_middle_insomnia	HAMD_delayed_insomnia	HAMD_intetest	HAMD_retardation	HAMD_agitation	HAMD_psychic_anxiety	HAMD_physical_anxiety	HAMD_gastrointestinal	HAMD_general_somatic	HAMD_genital_symptom	HAMD_hypochondriasis	HAMD_weight_loss	HAMD_insight	HAMD_total	YMRS_elevated_mood	YMRS_energetic	YMRS_sex	YMRS_sleep	YMRS_irritability	YMRS_speech	YMRS_thought	YMRS_content	YMRS_disruptive_aggressive_behavior	YMRS_appearance	YMRS_insight	YMRS_total	height	weight	WBC	lymphocyte	Granulocyte	CRP	ADP	LEP	Vis	Mcp1	IL6	IL10	TNFa	IL2	IL17
M1	2012-08-08	1	20	13	2	0	1	0	0	0	3	1	1	1	0	0	0	1	0	0	1	11	0	0	0	0	1	1	0	0	0	0	1	3	175	61	5.27	2.36	2.3	0.8
M4	2012-08-24	0	33	12	1	1	0	2	1	1	1	0	2	2	1	0	0	2	0	0	0	14	1	2	0	3	2	2	1	0	1	0	1	13	157	47	5.85	1.83	3.37	0.4
M8	2012-09-20	0	23	16	2	1	0	0	0	0	3	2	1	1	0	0	0	0	0	0	2	12	0	0	0	0	1	0	0	0	0	0	1	2	163	56				4
M13	2012-10-20	0	23	12	1	0	0	0	0	0	1	1	1	0	0	1	1	0	0	0	1	7	0	0	0	0	3	2	0	0	0	0	2	7	157	53				0.7
M14	2012-10-25	0	26	15	3	1	0	0	0	0	3	2	0	2	0	0	0	1	0	0	1	13	0	0	0	0	0	0	0	0	0	0	0	0	164	55	6.98	2.08	4.5	0.7
M18	2012-11-19	0	21	15	3	1	1	0	0	0	0	0	2	2	0	0	0	0	0	0	1	10	3	2	0	2	3	2	1	2	2	1	3	21	169	47	9.17	1.85	6.58	0.6	780	6.72	117.4	68.9	4.8	67.7	346.4
M20	2012-12-28	1	23	12	3	1	0	2	1	1	2	1	0	2	1	1	0	1	0	1	1	18	0	0	0	0	0	0	0	0	0	0	1	1	165	52.5				0.7	5805	25.8	734.5	529.5	32.6	997.5	569
M22	2013-01-11	0	29	6	3	1	0	2	1	1	2	0	1	2	1	1	0	1	0	1	1	18	0	0	0	0	0	1	1	0	0	1	0	3	155	41	5.69	2.24	2.85	0.5	191	2.81	15.2	4.5	2	5.2	203.15
M25	2013-02-19	0	27	16	3	2	2	2	2	2	2	0	2	2	1	2	0	1	0	0	2	25	0	0	0	1	2	1	0	1	1	1	2	9	161	58	3.36	1.55	1.46	0.2	225	0.31	11.4	23.5	1.6	2.6	96.7
M27	2013-02-22	1	26	12	3	2	2	1	1	2	2	2	1	2	0	1	0	1	0	0	2	22	0	0	0	0	1	1	0	0	1	0	0	3	168	64				0.3	278	2.81	30.3	12.1	2.6	20.8	100
M33	2013-07-31	1	23	9	0	0	0	0	0	0	0	0	0	0	0	0	0	0	0	0	0	0	2	2	2	3	5	3	3	4	3	2	4	33	165	58	6.21	3.31	2.19	0.5	1165	9.38	177	55.3	8.5	140.6	368.5
M38	2013-08-16	0	23	17	3	1	0	2	2	2	0	0	3	2	1	0	0	0	0	0	2	18	2	2	0	3	5	3	3	3	2	2	3	28	160	61	8.19	3.03	4.46	0.9	2735	19.14	396	390.6	21.9	640.5	548
M42	2013-09-03	1	25	6	3	1	0	2	1	1	3	3	0	0	0	0	2	1	0	0	0	17	0	0	0	0	0	0	0	0	0	0	0	0	180	83	5.61	1.71	3.4	0.7	8175	39.46	1114.5	528	53.9	1203	1067.5
M43	2013-09-03	1	20	16	3	2	2	2	2	2	3	3	0	0	0	0	2	1	0	0	0	22	0	0	0	1	0	0	0	0	0	0	0	1	168	53	4.24	1.02	2.75	1.2	1992	13.6	302	239.1	17.1	213.5	481.8
M44	2013-09-22	0	22	15	0	0	0	0	0	0	0	0	0	0	0	0	0	0	0	0	0	0	3	3	2	3	4	4	4	4	2	2	3	34	152.5	42	7.27	2.61	3.96	0.4	434	6.33	75.8	50	5.7	72.9	338.6
M47	2013-10-16	0	20	9	3	0	3	2	2	2	3	2	3	3	2	2	2	2	3	2	1	37	0	0	0	0	2	2	3	0	0	0	2	9	165	55				0	795	5.86	91	72.7	8.9	62.5	328.2
M51	2013-10-19	0	19	14	3	2	0	2	2	2	3	3	2	3	2	0	2	1	0	0	0	27	0	0	0	0	1	1	1	0	0	0	1	4	156	56.5	5.72	1.89	3.22	1.9	2696	5.15	15.2	15.2	3.1	28.6	315.1
M53	2013-10-22	0	22	15	3	2	2	2	2	2	3	3	2	2	2	0	3	1	0	0	1	30	0	0	0	0	0	0	0	0	0	0	0	0	168	57	5.27	2.31	2.6	2.1	782	44.3	1213.5	664	35.9	1289	1031.5
M54	2013-10-24	0	31	16	3	2	1	2	1	0	2	1	0	1	3	1	2	1	2	0	1	23	0	2	0	0	2	0	0	0	2	0	0	6	155	55	7.42	3.58	3.1	3.3
M62	2013-11-05	1	16	11	2	1	0	0	0	0	2	2	0	2	1	1	2	0	1	2	1	17	0	0	0	0	1	0	0	0	0	1	1	3	162	49.5				0.2	117	0.88	188	43.5	0.6	0.8	10
M63	2013-11-06	0	44	16	2	1	1	1	0	0	2	2	2	2	1	0	1	1	0	0	1	17	0	0	0	0	0	0	0	0	0	0	0	0	166	61	4.32	1.68	2.08	0.3	3045	20.1	630	425	33.2	909	623.5
M64	2013-11-12	1	30	16	3	2	2	2	2	2	2	1	2	3	2	1	2	2	1	1	1	31	0	0	0	0	2	1	0	0	0	2	2	7	170	73				0.9	2774	15.7	528	302	34.1	625	562.5
M65	2013-11-12	0	42	9	3	2	2	2	1	1	2	2	1	2	3	2	2	2	2	2	1	32	0	0	0	0	0	1	0	0	0	0	2	3	169	60.5	4.3	0.9	3.12	0.1	911	6.8	302	122	7.8	203	218.8
M66	2013-11-13	0	19	15	3	2	2	2	2	1	2	0	1	2	2	1	1	1	1	0	1	24	0	0	0	0	2	1	0	0	0	1	1	5	155.5	48.5	7.21	3.56	3.08	0.5	2575	78.5	354	270	32	520	388
M76	2013-12-03	0	18	12	2	0	0	2	2	0	2	0	0	2	2	0	1	0	0	0	1	14	0	2	0	0	3	0	0	2	1	0	2	10	156	51.5				1	6795	79.6	1715	811	78.5	1393	1802
M77	2013-12-06	1	18	11	3	2	3	0	0	0	2	2	0	1	3	1	2	0	0	1	1	21	0	0	0	0	0	0	0	0	0	0	0	0	172	53.5	3.51	1.3	1.74	1.2	142	4	255	9.7	0.37	0.8	10
M83	2013-12-19	0	24	18																															157	46.5	5.43	1.75	3.11	0.5	3171	15.2	495	247.5	25.5	692.5	440
M84	2013-12-19	1	23	17																															170	56				3.2
M85	2013-12-19	1	23	17																															175	60	8.41	1.83	5.82	0.4	11955	9.2	1280	386	49.4	992	807.5
M86	2013-12-20	1	23	17																															165	62	6.21	2.24	3.33	0.4	1888	11.3	362	169	18.8	172	244.8
M87	2013-12-20	0	23	17																															157	46				0.3	1433	10.3	332	90.5	0.6	302	109.4
M88	2013-12-19	0	27	23																															157	46	7.14	2.43	3.86	0.4	6915	60	1445	504	63.5	1255	1099
M89	2013-12-19	1	22	16																															165	58	6.2	2.09	3.62	1.8	91.7	2.2	56	4	0.5	0.7	6
M90	2013-12-19	0	28	23																															155	43	4.82	1.95	2.45	0.2	1511	13.3	320	128	16.4	188	135.4
M91	2013-12-19	0	28	23																															158	50	7.66	2.52	4.35	0.4	13280	59	1905	2875	84.7	1867	1932.5
M92	2013-12-19	1	20	16																															173	71	7.71	1.64	5.1	0.7	1784	8.1	336	147	6.5	511	229.2
M93	2013-12-19	0	23	16																															159	46	4.95	1.67	3.06	0.3	135200	729.7	12550	18530	1128	20960	8021
M94	2013-12-20	0	29	16																															157	46	13.18	3.51	8.43	0.2	44790	271.9	3906	9781	599	10080	4036
M95	2013-12-19	0	26	16																															162	62	6.01	1.67	3.79	0.2	3555	15.5	490	172	18.8	510.5	471.5
M96	2013-12-19	0	23	16																															160	55				0.3	1094	7.2	250	55.6	7.3	164	37.5
M97	2013-12-19	0	19	16																															163	52	5.1	2.11	2.68	0.2	4460	19.4	482	227	37	635	429.7
M98	2013-12-19	0	24	18																															160	55				1.2	133	10	50	3	0.5	0.9	8
M99	2013-12-19	0	26	16																															160	45	6.68	1.8	4.34	0.4	3242	15.8	419	273.5	33.6	664	487
M100	2013-12-20	0	34	16																															163	57	5.01	1.78	2.93	1.5	9015	84.1	2467	872	86	1951	1297
M101	2013-12-20	0	24	16																															160	50	5.06	1.89	2.62	0.3	8555	70.1	2087	699	70.5	1860	1552
M102	2013-12-20	0	31	16																															158	50	5.11	1.46	3.14	0.5	333	3.4	245	17	2	127.5	12
M103	2013-12-21	1	23	9	0	0	0	1	1	1	0	0	2	0	0	0	0	0	0	0	0	5	4	3	3	4	6	3	3	6	6	2	4	44	172	64	5.93	1.66	3.76	1.2	3373	15.8	474	245	21.4	489.5	518
M105	2013-12-24	0	19	13	3	1	2	2	1	2	2	1	3	2	1	2	1	1	0	1	2	27	0	0	0	2	2	1	0	0	0	0	2	7	164	55	4.48	1.98	1.93	0.2	133	2	219	1	5	0.8	5
M110	2013-12-31	1	16	9	3	2	0	2	2	1	4	3	0	0	0	2	1	1	0	0	2	23	0	0	0	0	0	0	0	0	0	0	0	0	170	75	4.91	1.36	2.91	0.7	2044	0.8	396	140	7.8	219	253
M113	2014-01-07	0	32	20																															160	57				0.9	1823	12.8	326	201	21.4	489	177
M114	2014-01-07	0	35	18																															155	46				0.4	35940	121.9	3490	5500	307.3	4375	871
M115	2014-01-07	0	34	18																															162	50				2.6	17	0.8	100	1	0.8	0.9	8
M116	2014-01-07	0	22	16																															158	62					2188	7.1	287	53	35	364	260.4
M117	2014-01-07	0	25	19																															160	52				0.3	6635	41.7	904	495	44.8	1008	940
M118	2014-01-07	0	21	15																															161	46				0.3	217	1.46	188	1	0.5	0.8	10.4
M119	2014-01-07	0	23	18																															165	52				0.9	25	1.8	81	1.5	1	0.9	9
M120	2014-01-07	0	21	15																															165	60				0.3	2090	1.9	323	159	4.6	235	151
M121	2014-01-07	0	22	16																															158	46				0.2	1050	5.4	271	78	7.3	229	156.3
M122	2014-01-07	0	23	17																															156	48				0.5	5800	60	1854	720	89.5	2464	1383
M123	2014-01-07	0	23	17																															163	49				0.6	508	4.1	282	46	3.3	141	130.2
M124	2014-01-07	1	26	18																															174	62				0.6	2435	13.4	487	205	21	688	312.5
M125	2014-01-07	0	23	17																															160	57				0.8	2917	14.5	392	216	17.9	485	343.8
M126	2014-01-07	1	22	16																															167	74				3.2	375	1.56	88	36.3	2.6	151	20.8
M127	2014-01-07	0	25	18																															155	52				0.9	6225	37.3	1328	500.1	53.5	1313	789
M128	2014-01-07	1	23	17																															173	67				0.6	43230	167.2	3177	4656	350.3	8490	1312
M129	2014-01-07	0	25	18																															160	52				0.9	100	1.1	4	0.8	1	0.8	8
M130	2014-01-07	1	23	15																															168	58				11.6	9870	54.2	1452	1090	99.5	4948	804
M131	2014-01-07	0	28	22																															166	57				0.4	100	2.2	151	26.7	0.74	1.5	15.6
M134	2014-01-15	1	24	16	3	2	3	2	2	2	0	0	3	3	1	1	2	2	1	0	2	29	0	1	0	3	0	0	2	1	2	0	2	11	173	60	6.88	2.35	3.95	0.3	7200	46.5	1100	425	53	1173	2
M138	2014-01-24	0	30	19	3	2	1	1	0	0	2	2	1	2	1	2	2	0	1	0	1	21	0	0	0	0	0	0	0	0	0	0	0	0	165	53	8.21	1.92	5.53	0.9
M139	2014-02-09	1	27	12	0	0	0	2	1	2	0	0	3	1	0	0	0	0	0	0	2	11	3	2	1	3	6	3	3	4	5	2	4	36	173	61				0.2
M140	2014-02-12	0	17	10	3	2	2	0	1	0	0	1	1	1	2	1	1	0	0	0	2	17	1	0	0	0	6	1	0	3	4	0	3	18	165	55	7.3	2.87	3.63	0.2
M143	2014-02-18	0	57	12	3	1	1	2	2	2	3	2	2	2	2	2	2	0	3	0	2	31	0	1	0	2	0	2	3	0	0	0	2	10	163	60	4.81	2.05	2.38	0.5	1771	21.4	446	131.3	22.4	458	324.2	345.8	6.31
M148	2014-02-26	1	24	12	3	3	3	2	2	0	4	3	0	3	2	0	2	0	0	0	3	30	0	0	0	0	0	0	0	0	0	0	0	0	159	63	8.53	1.98	5.84	0.4	2578	19.4	430	181.3	25.4	541.5	596.5	1078	5.8
M150	2014-03-01	0	19	13	3	2	0	2	2	2	3	2	0	0	0	0	2	0	0	0	0	18	0	0	0	2	0	0	0	0	0	0	0	2	161	55	3.73	1.82	1.58	0.8	2448	2.3	393	165.6	25.4	516	489.6	1032	8.85
M151	2014-03-04	0	26	15	2	1	2	2	0	0	2	0	0	2	0	0	0	0	0	0	1	12	0	3	1	0	8	2	2	3	7	1	2	29	158	54	6.16	2.43	3.31	0.9	3060	24	521	165	28.9	719	418	890.5	5.5
M153	2014-03-05	1	17	9	3	1	2	2	1	2	2	1	1	2	2	1	2	0	2	0	1	25	0	1	0	1	2	0	2	4	1	0	2	13	163	70	6.62	1.77	4.21	1.4	2448	23.44	335	109.4	24.5	443	362	898.5	6.25
M164	2014-03-19	0	41	16	3	2	3	2	2	0	2	2	0	3	1	0	2	0	0	0	1	23	3	2	2	2	5	3	2	0	3	1	1	24	176	76	6.47	3.06	2.98	0.7	2903.5	23.3	520	194	19.7	677	508	1176	18.8
M165	2014-03-21	1	21	12	3	2	1	0	0	0	0	2	2	3	1	0	2	0	0	0	1	17	3	3	2	3	1	4	2	0	4	1	2	25	171	62.5	4.9	2.34	1.92	2.6	2513	23.3	421	153	12.4	645	421.9	1476.5	20.1
M166	2014-03-22	0	25	16	3	2	3	2	0	0	3	1	0	1	0	0	2	1	2	0	1	21	0	0	0	0	3	1	2	3	2	1	2	14	158	58				1	2240	5.31	220	97	13	359	325.5	875	5.1
M167	2014-03-22	0	16	11	3	2	2	2	0	0	3	2	1	2	0	1	2	0	0	0	1	21	0	0	0	0	0	0	0	0	0	0	0	0	153	44	6.85	2.73	3.45		2265.5	21.3	440	237.5	17.7	615	429.7	1344	6.25
M169	2014-03-24	0	27	12	3	0	2	1	1	0	2	0	3	2	0	0	0	0	0	1	2	17	0	3	2	3	5	3	2	4	5	2	3	32	166	47.5	6.54	3.24	2.86	0.1	820.5	3.49	233	68.1	12.4	349	423.2	781.5	4.4
M170	2014-03-11	1	39	6	0	0	0	2	2	1	2	0	4	4	1	1	0	0	0	0	2	19	3	2	1	4	7	5	3	6	3	1	4	39	173	76	6.39	2.27	3.67	12.9	1406.5	6.1	286	151.6	15.4	307	393.3	898.5	2.7
M178	2014-04-09	1	26	12	2	1	1	2	0	0	3	2	2	2	2	1	1	1	0	1	1	22	0	0	0	0	0	1	0	0	0	0	0	1	175	78	7.13	2.02	4.57	2.3	2188	12.2	557	168.8	22.3	780	601.5	1422	20.1
M188	2014-05-06	0	54	0	3	1	0	0	1	2	3	2	2	2	2	0	3	0	2	3	1	27	1	3	0	3	0	2	0	0	0	0	1	10	155	55	8.36	2.58	5.3	1.5	2630	18	603	215.6	26	910	776	1313	20.4
M199	2014-05-13	0	16	11	3	2	2	0	0	0	0	2	2	3	1	0	0	0	1	0	1	17	0	0	0	0	0	0	0	0	0	0	0	0	161	58	6.46	2.01	4.01	0.4	1407	5.9	346	68.4	15	422	286.5	1117	6.25
M200	2014-05-13	1	21	14	3	1	0	1	0	0	3	1	1	2	3	1	2	1	0	1	1	21	0	0	0	0	1	0	2	0	0	0	0	3	170	49	5.46	1.58	3.4	0.2	1719	4.4	296	69	11.6	375	251.5	875	5.8
M201	2014-05-14	0	22	12	2	1	0	0	0	0	0	0	2	3	3	0	1	0	1	1	1	15	0	1	1	2	4	1	3	1	2	1	2	18	159	52	8.14	2.51	5.09	0.3	2839	29.4	316	294	30.3	800	471.5	1031.5	10.2
M204	2014-05-16	1	24	16	2	2	0	0	1	1	2	0	1	2	1	1	1	0	1	1	1	17	0	0	0	0	2	2	3	0	2	0	2	11	175	54	7.06	1.92	4.43	4.6	5090	56.7	1825	972	46.5	1415	1073	2015.5	42.2
M207	2014-05-17	1	24	9	3	1	0	2	1	0	2	0	3	4	3	1	1	1	2	0	2	26	0	3	0	2	4	2	2	1	1	0	2	17	175	78	7.26	3.04	3.27		1511	16.3	307	93.8	15.4	479	218.8	906.5	4.86
M211	2014-05-20	0	17	11	2	0	3	0	0	0	2	0	2	1	0	0	0	0	0	0	1	11	0	0	2	0	3	2	2	3	5	0	2	19	171	51	7.32	2.5	3.61	0.5	3724	31.9	682	237.5	30.7	685	508	898.5	8.9
M213	2014-05-22	1	23	16	2	0	1	2	2	1	2	1	2	2	0	1	1	0	1	0	1	19	0	0	0	0	0	2	2	0	0	0	0	4	182	70	6.28	2.02	3.73	0.5	2370	27.9	697	525	24.9	573	447.9	375	4.7
M215	2014-05-23	0	38	15	2	2	3	2	2	2	2	1	2	2	3	1	1	0	2	1	2	30	2	0	0	0	6	2	2	2	5	0	2	21	176	74	5.04	2.02	2.74	0	30600	296.1	9790	5600	411.5	8730	8995	4703	66.9
M216	2014-05-24	0	23	16	0	0	0	0	0	0	0	0	2	0	0	0	0	0	0	0	0	2	3	2	2	3	6	6	2	4	5	2	3	38	158	49	5.69	2.25	2.73	0.1	2487	18.1	428	206.3	16.2	625	408.9	906.5	4.4
M217	2014-05-24	0	32	16	2	2	3	2	2	2	3	2	0	3	3	1	1	0	3	2	2	33	0	0	0	0	0	0	0	0	0	0	0	0	160	58	6.27	2.4	3.48	3.3	3073	24.7	557	240.6	20.6	585	377.6	953	5.3
M228	2014-06-06	1	23	12	0	0	0	0	0	0	0	0	0	0	0	0	0	0	0	0	0	0	0	0	0	0	0	0	0	0	0	0	0	0	167	61	7	2.26	3.88	0.3	2735	22.9	525	256	25.9	657	511.5	1078	8.86
M237	2014-06-25	0	20	13	3	1	2	0	0	0	3	2	0	2	0	0	2	1	0	1	2	19	0	0	0	0	1	0	0	0	0	0	1	2	150	37	6.23	1.62	3.04		3470	19.4	794.5	408	33.1	537	933	1245	30.1
M238	2014-07-02	0	29	12	3	2	1	2	2	0	2	0	2	2	1	0	1	0	0	0	1	19	0	0	1	0	2	1	0	0	0	0	0	4	164	53	6.29	2.79	3.03	0.5	3555	22.8	622.5	500	37.7	683	870	883	14.6
M239	2014-07-03	0	42	15	0	0	0	0	0	0	0	0	0	0	0	0	0	0	0	0	0	0	0	0	0	0	0	0	0	0	0	0	0	0	153	56	4.86	1.66	2.85	2.4	3060	18.4	620	413	30.1	698	766	828	20.6
M241	2014-07-09	0	27	15	2	2	3	2	2	1	0	0	1	2	0	0	1	1	0	1	1	19	0	1	0	1	6	0	3	0	3	1	2	17	158	49	5.07	1.99	2.73		3581	25.7	925	516	37	732	1360	929.5	29.4
M245	2014-07-10	1	47	15	0	0	0	0	0	0	0	0	0	0	0	0	0	0	0	0	0	0	0	0	0	0	0	0	0	0	0	0	0	0	165	70	7.08	2.12	4.22	1.3	3841	22.5	1177	524	41.3	875	998	914	31.3
M249	2014-07-30	1	27	9	2	0	1	2	2	1	2	1	1	2	1	1	1	0	1	0	1	19	2	1	0	0	2	1	2	0	3	0	2	13	176	57.4	8.21	3.34	4.05	0	2748	20.6	654	447	28.7	683	693	859.5	15.6
M254	2014-08-05	1	21	15	3	2	0	2	2	0	2	1	3	2	0	1	1	0	0	1	1	21	0	0	0	2	5	0	0	0	6	1	2	16	170	64.5	7.86	2.81	4.08	0.2
M258	2014-08-06	1	43	15	2	0	0	2	1	0	2	0	1	2	0	0	1	0	0	0	2	13	0	1	0	2	6	1	0	5	6	1	2	24	170	75	4.99	2.5	1.81	0.9	3659	21.3	935	565	43.3	675	875	1066.5	18.3
M259	2014-08-13	1	24	16	3	2	0	2	2	1	2	1	1	3	3	2	1	1	2	2	1	29	0	0	0	0	0	0	0	0	0	0	0	0	177	59	7.03	2.52	3.74	0.5
M262	2014-08-14	0	18	13	3	1	1	1	2	1	2	3	0	0	0	0	2	0	0	0	2	18	0	0	0	1	0	0	0	0	0	0	1	2	157	51					2031.5	12.3	372.4	216.4	21.4	263	505	345	8.3
M263	2014-08-14	0	36	16	0	0	0	0	0	0	0	0	0	0	0	0	0	0	0	0	0	0	0	0	0	0	0	0	0	0	0	0	0	0	154	50.9	4.65	1.38	2.75	0.6	6135	27.7	901	579.5	52	929.5	1107	1461	39.7
M272	2014-08-20	0	28	12	3	0	0	2	1	2	0	0	3	1	0	0	0	0	0	0	2	14	3	2	2	3	6	4	3	3	3	2	4	35	168	47	4.6	1.88	2.05	0.7	2487	14.9	455.8	250.8	22.9	342.5	552	648.5	12.1
M281	2014-08-28	0	24	16	3	3	2	2	2	2	3	3	0	1	0	0	2	0	0	0	2	25	0	0	0	3	0	0	4	4	0	0	3	14	160	76.5	14.33	2.04	11.35	3		37.1	1416.5	737.5	65.4	1260.5	1463.5	1906.5	51.5
M282	2014-09-01	0	18	12	2	2	1	2	1	2	2	0	2	2	1	0	1	0	0	0	1	19	2	2	1	3	3	2	1	2	0	1	2	19	155	46					6005	27.8	888	527.5	44.4	889.5	1113.5	1281.5	29.4
M289	2014-09-06	1	35	9	3	2	2	2	2	1	2	1	1	3	3	1	1	2	1	1	2	30	0	0	0	0	4	0	3	0	0	0	2	9	164	48.7					2162	14.2	338.5	167.9	23.8	291.7	505	554.5	11.1
M297	2014-09-17	0	16	12	2	1	1	2	2	0	2	2	1	2	2	0	0	0	1	0	1	19	2	2	0	0	4	2	2	2	2	0	3	19	164	54	7.02	2.37	4	0.5	95830	768.8	29900	11530	1250	1877	2000	40940	4323
M298	2014-09-17	1	35	12	2	2	0	2	2	1	2	2	0	2	2	1	1	0	2	0	2	23	0	0	0	0	2	0	0	0	0	0	2	4	176	74.5	7.21	1.98	4.69	3.7	3477	19.1	573	288.3	28.3	488.3	643	1375	27.9
M299	2014-09-17	1	20	12	2	2	1	0	0	0	2	2	0	2	0	0	1	0	1	1	1	15	0	1	0	0	0	0	0	1	0	0	2	4	165	60.7	6.31	2.58	3.27	1.4	2279	14.6	384.1	195.3	20.9	278.7	517	797	10.9
M309	2014-09-27	1	19	12	2	2	3	1	1	0	2	2	2	3	2	0	2	0	0	0	1	23	0	0	0	0	0	0	1	2	1	0	2	6	173	70	8.41	3.28	4.34	0.9	3229	18.9	548	275	31.1	468.8	644.5	1293	27.4
M321	2014-10-28	0	21	16	3	0	3	0	0	0	2	0	2	2	0	0	1	1	0	0	2	16	0	0	0	0	3	2	1	1	3	2	2	14	160	47.5					58980	192	7611	3211	273.4	20310	8086	21450	4883
M328	2015-01-05	1	46	16	3	2	1	2	1	2	2	3	3	3	2	0	2	1	0	0	1	28	0	0	0	1	0	0	2	1	0	0	2	6	178	61.2	5	2.08	2.58	0.1	4271	34.1	1469	350	61	718	555	1625	18
M329	2015-01-05	1	29	9	2	0	2	2	2	2	2	2	0	2	1	0	2	0	1	0	1	21	0	0	0	0	0	0	0	0	0	0	0	0	178	80.5					4688	32.5	1521	370	45.6	851	625	1407	14.6
M330	2015-01-16	0	17	12	0	0	0	1	0	0	0	0	1	0	0	0	1	0	0	0	1	4	3	2	2	2	4	3	2	3	2	1	2	26	159	45	5.44	2.42	2.43		52600	157	5898	3734	337.2	19010	8542	4985	52
M335	2015-02-04	1	24	16	2	0	0	2	2	2	1	1	0	1	0	0	2	2	0	0	1	16	0	0	0	0	0	1	1	0	0	0	2	4	178	81.5	6.27	3.26	2.51	1	5105	38.3	1927	364	54.2	1020	662	1157	19.3
M336	2015-02-06	0	31	15	3	0	2	2	2	2	1	1	0	2	0	0	2	0	0	0	1	18	0	0	0	1	2	1	3	1	0	0	1	9	152	59.5	6.2	3.55	1.95	1.4	2085	19.8	207	240	6.1	480	202	750	27.5
M338	2015-02-07	0	22	15	3	1	0	2	1	1	2	2	0	2	2	0	1	1	1	0	1	20	0	0	0	0	0	1	0	0	0	0	0	1	156	39.5					6460	22.5	1055	185	59	1550	492	1705	41.5
M339	2015-02-09	1	29	16	2	2	2	0	0	0	2	2	1	2	0	1	1	1	1	0	1	18	0	0	0	0	0	0	0	1	1	0	2	4	165	72.1					2290	4.5	570	195	12.5	1325	290	797	33
M340	2015-02-16	1	16	11	2	1	0	0	0	0	2	2	0	2	0	1	1	0	0	0	2	13	2	1	0	0	2	2	2	0	0	0	2	11	178	49.7	5.82	1.79	3.42	0.9	2435	17	655	120	18.5	1425	438	559	40
M342	2015-02-16	0	18	15	3	1	0	0	0	0	2	2	0	0	0	2	2	1	0	0	1	14	0	0	0	0	0	0	0	0	0	0	0	0	152	45	5.16	1.96	3.01	1.2	5210	22.5	138	319	8.1	503	615	705	37
M343	2015-02-20	0	30	19	3	2	2	0	0	0	2	1	2	2	2	0	2	2	0	0	1	21	0	0	0	0	2	0	0	0	1	0	2	5	158	69	9	1.76	6.72	0.5	8045	31.5	1070	680	86	1635	1615	3280	43
M348	2015-02-27	0	56	12	3	0	0	0	1	0	2	2	2	0	0	1	2	0	0	1	1	15	0	0	0	0	6	1	0	0	3	0	2	12	158	61	3.55	1.48	1.75	0.9	2475	18	775	185	15	580	453	565	38.8
M349	2015-02-27	1	36	9	2	2	0	2	1	0	0	2	3	1	2	0	1	1	0	2	2	21	0	0	0	0	5	0	0	5	6	0	4	20	172	54					2340	5.1	323	70	5	485	259	490	27
M350	2015-02-27	0	26	16	3	2	2	0	0	0	2	2	1	3	2	1	2	1	2	1	1	25	0	0	0	0	0	1	0	0	0	0	0	1	172	73					2775	13	224	60	6.5	1125	287	610	30.5
M360	2015-03-06	0	53	6	3	1	2	2	1	0	2	0	3	2	1	1	1	1	0	0	2	22	0	0	0	0	3	0	0	0	0	0	2	5	151	52	6.32	3.28	2.34	0	2375	14.5	244	150	5.7	1302	310	740	27.8
M369	2015-03-13	1	23	14	0	0	0	0	0	0	0	0	0	0	0	0	0	0	0	0	0	0	5	3	2	4	6	5	4	5	4	1	2	41	174	65	6.02	2.2	3.2	0.2	3020	9.2	595	213	9.8	1375	620	705	14
M370	2015-03-14	0	57	9	3	2	2	2	1	1	2	2	1	1	0	1	1	1	0	0	1	21	0	0	0	0	0	0	0	0	0	0	0	0	150	50	6.34	3.41	2.45	0.2	2865	4.8	245	44	8	1170	443	2230	9
M371	2015-03-14	0	45	9	3	2	3	2	2	1	2	1	2	3	3	2	1	1	2	1	2	33	0	0	0	0	4	1	1	0	0	2	2	10	163	71.7	4.99	1.4	3.23	0.7	1340	26	127	432	3.4	1225	165	471	8.7
M374	2015-03-17	1	20	12	2	1	1	0	0	0	2	1	0	2	0	0	2	1	0	0	1	13	0	0	0	0	0	0	0	0	0	0	0	0	176	53.6	5.75	2.81	1.91	0.3	1940	22.5	195	235	4.8	540	362	575	14
M375	2015-03-17	1	18	9	2	0	1	2	2	2	2	2	0	0	0	0	2	0	0	0	0	15	0	0	0	0	0	0	0	0	0	0	0	0	175	68					1845	20	223	202	4.9	1300	350	442	8
M376	2015-03-21	0	22	15	2	1	0	2	1	0	2	1	2	3	2	2	2	1	3	1	1	26	0	0	0	0	0	0	0	0	0	0	0	0	172	66	8.73	2.4	5.67	0.3	3360	11.3	308	188	27	1240	362	469	29
M382	2015-03-31	1	18	12	3	1	0	2	2	1	2	1	2	1	0	0	2	0	1	0	2	20	0	0	0	0	0	0	0	0	0	0	0	0	170	52.2	8.14	3.01	4.41	0.6	3150	29.2	630	670	8.5	585	670	473	32
M385	2015-04-11	0	34	19	3	1	0	2	1	0	2	0	2	1	0	0	0	1	0	0	1	14	0	0	2	1	7	2	2	0	5	1	1	21	160	55	5.85	2.1	3.13	0.3				925		1985	1427
M386	2015-04-11	1	18	11	2	0	0	2	0	0	0	2	2	0	0	0	2	0	0	0	2	12	0	0	2	0	6	1	2	5	1	0	2	19	183	71.2					2980	24.5	650	375	30	1560	725	2065	32
M390	2015-04-22	0	24	17	4	2	3	0	0	0	2	0	3	4	1	1	0	1	0	0	2	23	0	1	0	0	0	3	0	2	0	0	2	8	158	49.5					1340	4.6	204	121	104	192	288	621	11
M391	2015-04-22	0	24	15	0	0	0	2	0	2	0	0	3	0	0	0	0	0	0	0	2	9	4	3	3	3	6	4	3	4	3	2	4	39	170	44	4.81	1.74	2.68	1.6	7150	35.3	650	825	48.4	2000	1575	3938	36.5
M400	2015-05-05	0	24	19	3	1	2	2	2	1	2	1	0	2	3	2	1	1	1	0	1	25	0	0	0	0	0	0	0	0	0	0	0	0	158	53	5.91	1.94	3.48		550	3.3	169	107	8.9	203	183	430	6.6
M401	2015-05-07	0	24	12	3	1	0	1	1	1	3	3	0	0	0	1	3	2	2	2	2	25	0	0	0	0	0	0	0	0	0	0	2	2	148	61.6					1755	4.6	189	150	7.8	465	349	418	10.5
M402	2015-05-07	0	18	12	2	0	2	2	1	0	2	1	3	2	0	2	2	1	1	0	2	23	0	0	0	0	6	1	3	4	1	0	3	18	163	67					1220	3.5	191	109	5.4	334	216	395	10
M408	2015-05-18	1	26	16	2	1	0	2	1	0	2	1	0	0	0	0	2	0	0	0	1	12	0	0	0	0	5	2	3	0	1	2	2	15	165	62	6.48	1.33	4.25	1.7	9845	21	725	1200	87.5	2000	1474	288	73
M414	2015-05-25	0	21	15	2	1	0	0	0	0	2	0	3	2	0	0	1	0	0	0	2	13	2	3	2	0	4	3	3	2	3	2	3	27	174	69					10000	12.4	453	750	25.5	1911	1000	1539	38.8
M416	2015-05-28	1	41	15	3	2	1	2	2	1	2	1	2	2	1	1	1	0	0	2	1	24	0	0	0	0	2	1	1	0	0	0	2	6	178	78.8	5.84	2.77	2.72	0.3	1870	3.9	180	234	6.1	530	259	580	11.5
M417	2015-05-29	1	19	13	3	1	2	1	1	0	2	0	3	2	1	0	0	0	0	0	1	17	0	0	0	0	6	1	3	2	5	0	3	20	172	76.3					6200	10.3	450	665	26	1550	100	1422	28.6
M419	2015-06-03	1	27	9	3	1	2	2	2	0	2	0	2	3	3	0	1	0	2	0	1	24	1	0	0	2	5	1	1	0	1	2	3	16	173	65.3	8.97	2.92	4.91	0.6	625	3.3	175	137	6.4	220	185	347	6.3
M426	2015-06-12	1	16	12	2	1	0	2	1	1	2	1	2	1	0	1	2	1	1	1	1	20	2	1	0	2	0	1	0	1	0	0	2	9	171	50	6.8	1.07	4.92		1720	3.4	170	234	9.5	401	287	528	13
M430	2015-07-01	1	24	16	2	2	2	2	1	0	1	0	2	3	2	1	1	0	1	0	1	21	0	0	3	1	5	1	1	0	1	2	1	15	174	69					1620	3.4	119	190	10.8	366	292	608	11.3
M433	2015-07-20	0	27	19	3	2	3	2	1	2	3	0	3	3	2	1	1	1	0	0	2	29	0	0	0	0	0	2	0	0	0	0	2	4	167	58					1810	3	169	124	7.1	388	242	467	9.4
M437	2015-07-24	0	24	19	3	2	0	0	0	1	3	2	0	2	0	0	0	0	0	0	1	14	1	0	0	0	0	2	0	1	0	0	2	6	161	51					6720	11.4	492	1200	32.8	1982	550	1920	41
M447	2015-08-05	1	34	9	2	0	2	2	2	2	1	0	3	2	3	1	0	1	2	1	2	26	0	0	0	1	6	1	2	1	2	0	4	17	172	52.5	6.12	2.52	2.88	0.5	5380	7.2	338	515	25.7	792	460	1008	21.5
M453	2015-08-10	1	30	16	2	2	2	2	1	2	3	2	2	2	2	1	2	1	1	2	1	30	0	0	0	1	1	0	0	0	0	0	0	2	170	62.1					2840	5.7	224	260	24	643	307	783	22.3
M459	2015-08-17	0	29	9	0	0	0	0	0	0	0	0	0	0	0	0	0	0	0	0	0	0	0	0	0	0	0	0	0	0	0	0	0	0	165	69.5	6.18	2.72	3.22	1.8	3620	13.5	423	508	46.7	722	489	1422	32.5
M462	2015-08-21	0	46	6	3	0	0	1	0	1	2	1	0	2	2	0	0	0	1	2	0	15	0	0	0	0	2	2	0	0	0	0	0	4	151	48.4					1022	3	126	55	5.7	92	79	225	5.2
M473	2015-09-11	1	17	10	3	2	3	2	2	2	3	2	0	2	1	1	1	1	0	1	1	27	0	0	0	0	0	0	0	0	0	0	0	0	170	55.9					4415	6	650	399	6.9	160.8	215	1915	21
M479	2015-09-16	0	33	15	3	1	2	2	2	2	2	3	2	0	0	0	2	0	0	0	0	21	0	0	0	1	1	0	0	0	0	0	0	2	162	55	5.32	1.49	3.35		5820	25.5	855	555	30	380	1310	2505	45
M484	2015-09-18	1	18	12	0	0	0	0	0	0	0	0	0	0	0	0	0	0	0	0	0	0	4	4	2	4	7	5	4	6	3	2	4	45	168	51.1					4740	6.3	241	133	12.8	195	187	1865	15.6
M489	2015-09-25	0	36	15	0	0	0	0	0	0	0	0	0	0	0	0	0	0	0	0	0	0	0	0	0	0	0	0	0	0	0	0	0	0	157	54					8735	40.5	1425	930	64.5	715	20630	3015	66.5
M491	2015-09-25	1	20	15	3	1	1	2	1	0	2	1	3	2	2	1	2	1	2	1	1	26	0	0	0	0	0	0	0	0	0	0	0	0	170	53.3					9340	30.5	965	865	45.6	948	2000	3920	72.5
M496	2015-10-13	0	33	15	2	1	0	2	1	1	2	1	1	2	0	0	1	0	0	1	1	16	2	1	0	1	0	2	1	2	0	0	3	12	158	42.6					117200	454	1450	785	85	792	1885	3660	377.6
M508	2015-10-28	0	20	13	3	0	3	2	2	2	2	2	0	0	0	0	1	0	0	0	0	17	2	1	0	2	3	2	2	0	0	0	0	12	160	57					4455	20.5	370	416	15.5	260.5	263	1925	25
M522	2015-11-20	1	16	10	2	1	2	2	1	0	2	1	3	2	2	2	1	0	3	0	1	25	0	0	0	0	3	1	0	1	0	1	2	8	175	84.7					7760	20.5	760	675	50.5	532	1448	2590	44
M523	2015-11-21	1	41	15	3	2	3	2	1	1	3	2	1	2	1	1	1	1	0	1	1	26	0	0	0	0	2	0	0	0	2	0	2	6	169	80	5.32	1.95	2.71	0.5	5300	9.5	630	580	27.5	322	1010	2591	31.5
M524	2015-11-21	1	19	13	2	0	2	2	2	2	2	2	0	0	0	0	1	0	0	0	1	16	0	0	0	0	0	0	0	0	0	0	0	0	185	62.3	7.48	1.64	4.84		640	5.5	145	147	6.5	220	175	1260	4.3
M526	2015-11-24	0	26	12	3	2	0	0	0	0	1	1	0	2	0	0	1	1	0	0	2	13	1	0	0	0	6	1	0	1	3	0	2	14	156	48	9.19	3.46	5.26	1.6	1095	7	300	375	11.5	191	230	810	13.5
M533	2015-12-02	0	17	11	3	2	0	0	0	0	1	0	2	2	1	0	0	0	0	0	2	13	0	0	0	0	0	0	0	0	0	0	2	2	150	41.5	7.1	1.81	4.74	0.5	1145	11	175	195	280	280	5210	485	10.5
M547	2015-12-19	1	24	15	3	2	1	1	0	0	2	0	2	2	0	1	0	0	0	0	1	15	0	1	0	2	0	0	3	0	2	0	2	10	174	73					1235	6.5	297	414	18.6	252	216	1840	23.5
M553	2015-12-23	0	17	12	2	0	1	1	1	0	2	2	1	1	0	0	1	0	0	0	0	12	0	0	0	0	4	1	0	0	0	0	2	7	165	47					7945	60	1120	745	75.5	518	1835	2695	59
M558	2015-12-29	0	30	16	2	0	1	1	1	0	1	2	2	1	0	0	1	0	0	0	2	14	0	0	0	0	0	1	0	0	0	0	0	1	165	56.6					4920	6.4	580	435	20.5	427	860	2030	23
M568	2016-01-11	1	18	11	0	0	0	0	0	0	0	0	0	0	0	0	0	0	0	0	0	0	4	3	1	3	7	3	3	5	5	2	4	40	168	70					4660	7	270	410	20.5	310	242	2450	21
M571	2016-01-11	1	34	15	2	1	2	2	1	0	2	0	2	3	2	1	1	0	2	0	1	22	0	1	0	1	2	2	1	2	0	1	2	12	169	69					5025	36	1355	825	77	1770	925	3795	43.5
M576	2016-01-23	1	20	15	3	2	2	2	1	1	2	1	0	2	0	0	1	1	0	0	1	19	0	0	0	2	1	0	0	0	0	0	0	3	168	62.2					6005	20.5	300	265	16.5	1250	683	755	38.5
M577	2016-01-23	1	24	16	3	2	1	2	1	0	2	1	0	2	1	1	2	2	1	1	1	23	3	3	0	2	6	3	2	4	0	0	4	27	165	45.5					2405	25.5	650	258	7	505	475	875	42
M578	2016-02-01	0	28	19	2	0	0	2	0	0	1	2	1	1	0	0	0	1	0	0	1	11	2	2	1	0	5	2	0	3	1	0	3	19	153	43	5.75	2.13	3.27	1.1	7305	24	1105	432	69	1640	1260	2040	55.5
M579	2016-02-03	0	18	12	1	2	0	0	0	0	1	2	2	3	0	0	0	0	0	0	2	13	2	0	0	0	5	2	0	2	0	1	2	14	165	54					6170	26.5	790	353	27	1585	785	1735	43
M583	2016-02-15	1	23	15	3	2	3	0	0	0	2	1	3	1	0	0	1	0	0	0	1	17	0	0	0	0	4	1	2	2	0	0	2	11	169	53					5545	20.5	780	140	33.5	1355	479	630	39.5
M594	2016-04-09	0	28	9	3	1	2	2	0	0	1	1	3	2	1	0	1	2	1	0	2	22	0	1	0	1	4	2	2	0	2	1	3	16	157	73					1341	20	125	70	17.5	225	350	1455	17.5
M599	2016-04-16	0	41	9	0	0	0	0	0	0	0	0	0	0	0	0	0	0	0	0	0	0	0	0	0	0	0	0	0	0	0	0	0	0	161	57					3021	29.2	100	48	10.7	180	232	850	12
M604	2016-04-29	0	41	9	3	2	3	2	1	0	2	2	3	2	2	2	2	2	2	1	2	33	0	0	0	0	0	0	0	0	0	0	0	0	163	55					1341	20.5	138	68	9	350	214	195	28
M609	2016-04-30	1	17	11	3	1	0	2	1	2	2	1	2	2	0	1	1	0	0	0	1	19	0	0	0	0	0	0	0	0	0	0	0	0	160	50.2					3020	29.2	193	800	45	600	285	352	26
M612	2016-05-04	0	19	12	0	0	0	0	0	0	0	0	0	0	0	0	0	0	0	0	0	0	0	0	2	0	4	0	0	2	0	0	3	11	160	58.6					820	15.8	150	69	7.8	255	168	223	22
M619	2016-05-12	1	25	14	3	2	2	2	1	0	2	2	3	3	0	0	1	1	2	0	2	26	0	0	0	0	4	2	3	2	1	0	4	16	171	95	7.29	3.58	2.84		825	20.7	250	69	7	292	120	750	20
M620	2016-05-12	1	20	13	2	0	0	1	1	0	2	2	2	0	0	0	1	0	0	0	2	13	0	0	0	1	5	2	1	2	2	2	4	19	177	74	5.68	1.93	3.26	0.2	1675	17.6	189	313	10	558	232	954	24
M624	2016-05-16	0	23	16	3	1	2	2	1	0	2	1	1	3	0	1	1	1	0	0	2	21	0	0	0	0	3	0	2	0	1	1	3	10	178	76	5.29	2.18	2.4		1615	19	71	49	9.5	245	173	260	6.3
365	2016-05-19	0	20	12	3	2	2	2	1	2	2	2	3	2	2	2	2	1	2	1	1	32	0	0	0	0	2	0	0	0	0	0	1	3	155	45	9.26	2.23	5.89	0.2	4948	40	1135	750	59.5	4023	965	5329	75
M632	2016-05-23	0	26	16	2	0	1	0	0	0	2	0	3	2	0	0	0	0	0	0	2	12	2	0	2	0	6	2	2	3	5	2	4	28	160	51	5.51	2.04	3.07	0.3	3215	26.9	274	420	40.5	650	445	1490	47
M636	2016-05-30	1	21	9	2	0	0	1	0	0	2	1	2	1	2	1	2	0	2	0	2	18	0	0	0	0	4	0	0	0	0	0	2	6	163	51	7.58	2.44	4.3	0.3	1245	18.5	118	49	5.7	42.5	193	380	26
M638	2016-06-03	0	39	6	2	1	2	2	1	0	1	0	2	0	0	0	0	0	1	0	2	14	3	2	1	2	3	2	2	1	2	1	4	23	160	53	11.72	3.48	7.49	0.4	730	8.4	131	57	81.3	409	197	215	96
M641	2016-06-04	1	39	12	2	1	2	0	1	2	2	1	1	2	0	1	1	1	1	0	1	19	0	0	0	0	0	0	0	0	0	0	0	0	169	71	8.49	2.34	5.12	2.1	5320	45	885	555	54	3045	891	2163	65
M646	2016-06-13	1	58	15	1	0	0	0	0	0	1	1	0	1	0	0	0	0	0	0	1	5	0	0	0	0	2	2	2	0	0	0	3	9	165	68	5.88	2.2	2.44		1210	17	98	49	5.7	203	134	214	32
M652	2016-06-15	0	19	12	3	1	3	2	2	1	1	0	3	3	3	0	1	0	1	0	2	26	3	2	3	2	6	3	3	2	3	3	3	33	157	55	7.46	3.69	2.81	0.6	1380	23.5	105	66	8.3	292	197	328	30
M665	2016-06-24	1	21	12	3	2	2	2	0	0	2	0	3	2	0	2	1	1	0	1	2	23	0	0	0	1	5	2	1	3	1	0	3	16	176	67	9.47	2.52	5.75		1615	7.5	142	49	6.5	195	151	207	34
M671	2016-07-04	0	30	16	2	2	2	2	1	0	2	1	2	2	2	0	1	1	2	0	1	23	2	0	0	2	3	2	2	0	0	1	3	15	165	65	6.51	1.48	4.65	1.6	2839	26	129	232	33.5	391	236	263	34
M681	2016-07-16	0	24	15	3	2	2	1	1	0	3	2	0	0	0	0	1	1	0	0	2	18	0	0	0	0	0	0	0	0	0	0	0	0	158	46	7.33	3.66	3.03	0.9	3250	39.8	590	590	37.8	710	347	2449	46
M684	2016-07-19	1	16	10	0	0	0	0	0	0	0	0	2	0	0	0	0	0	0	0	0	2	3	2	2	1	5	2	1	4	2	3	4	29	170	74	6.35	2.4	3.39	0.7	3615	45.5	1153	535	55.5	1005	1130	2750	41
M698	2016-08-04	0	30	19	3	0	2	2	2	2	2	0	3	2	1	0	2	1	1	0	2	25	0	0	0	2	6	2	2	1	0	1	4	18	166	60	4.4	2.31	1.78	0.9	1380	9.5	760	50	27	830	1175	5280	31
M706	2016-08-09	0	20	10	3	1	2	1	1	0	2	2	0	1	1	1	2	0	2	0	2	21	0	0	0	0	0	0	0	0	0	0	0	0	174	48	9.49	1.84	7.04	0.2	788	21.5	120	53	5	185	183	350	11.5
M708	2016-08-09	0	41	16	3	1	2	2	2	0	2	0	3	2	1	0	0	0	0	0	1	19	2	1	1	2	4	2	2	2	0	2	3	21	162	59.5	6.34	2.51	2.88	0.8	1250	7.2	95	35	4.2	225	268	670	12
M709	2016-08-09	1	17	11	3	0	2	0	2	2	2	2	2	1	0	1	2	0	0	1	1	21	0	0	0	0	4	1	2	1	0	0	3	11	176	68.5	7.06	2.24	4.32	1.4	3324	28	145	40	5.4	210	240	875	14
M715	2016-08-17	1	25	15	2	1	0	1	0	0	2	0	2	0	0	0	0	0	0	0	2	10	1	0	2	1	7	1	0	3	5	1	2	23	179	70	8.04	2.18	4.96	1.2	3516	28	565	490	35	935	905	4500	73.5
M724	2016-08-17	0	17	11	2	0	0	0	0	0	1	1	0	1	0	0	1	0	0	0	1	7	2	0	0	0	3	1	0	1	0	0	2	9	158	41.5	4.75	1.82	2.28	0.3	2265	17.5	193	70	10	265	345	975	12
M733	2016-08-23	0	55	9	3	2	2	2	2	2	2	0	3	3	3	2	2	2	3	1	2	36	0	0	0	2	3	2	1	2	0	0	3	13	152	40	3.15	1.68	1.03	0.2	2806	22	240	68	39	259	540	1710	16.5
M738	2016-08-30	1	16	12	2	2	0	0	0	0	2	2	0	1	0	0	1	0	0	0	1	11	0	0	0	0	0	0	0	0	0	0	0	0	169	62	6.85	2.87	3.26	0.4	912	6.2	98	58	4.8	205	197	360	11
M739	2016-08-31	0	50	6	2	0	0	2	2	0	2	0	3	3	3	2	2	1	2	1	1	26	0	2	0	0	3	2	2	1	0	1	3	14	153	58	11.1	3.04	7.13	0.2	782	8	121	68	22.5	240	318	975	16.5
M740	2016-08-31	0	63	12	1	0	0	2	2	2	0	1	2	2	3	0	0	1	0	0	1	17	1	2	0	3	4	2	1	2	3	0	3	21	153	46	4.98	1.85	2.56	2.1	750	3.9	89	73	21	274	248	510	13.5
M741	2016-09-01	1	31	15	4	3	2	2	2	2	2	2	3	3	3	2	2	2	2	2	2	40	0	0	0	0	0	1	2	4	0	0	0	7	156	52	9.01	2.45	5.95	2.3	1825	24.5	160	72	31	185	676	1245	14.5
M742	2016-09-02	0	16	11	4	3	4	2	1	2	3	3	2	1	0	2	1	2	0	1	2	33	0	0	0	0	0	0	0	0	0	0	0	0	149	41.2	10.98	2.2	7.7	3.3	2760	22.5	220	69	17.5	190	257	995	13
M747	2016-09-04	0	18	12	2	0	0	2	0	0	2	2	2	2	0	2	2	0	2	1	1	20	0	0	0	0	2	0	0	0	0	0	2	4	160	58	10.79	3.05	6.79	0.2	2290	18.5	220	65	19.4	225	414	1260	18.5
M751	2016-09-06	0	29	9	4	2	1	0	1	1	2	2	3	3	3	2	2	1	1	2	1	31	0	0	0	0	0	0	0	0	0	0	0	0	155	49.4	8.34	1.81	5.94	0.1	2839	26	1245	220	796	800	1140	4955	22.5
M754	2016-09-09	0	18	12	3	2	2	1	1	0	2	0	2	3	1	0	1	1	0	0	2	21	0	0	0	0	5	1	2	2	3	0	3	16	158	68					1420	8.4	108	39	17.5	200	323	1015	12.5
M756	2016-09-09	1	28	13	3	2	0	1	2	0	2	1	2	3	2	2	2	1	2	1	1	27	0	0	0	0	3	0	1	2	0	0	2	8	164	49.8	4.34	2.26	1.48	0.2
M759	2016-09-13	0	16	9	0	0	0	2	2	0	0	2	3	0	0	2	1	0	0	0	2	14	0	0	0	0	0	0	0	0	0	0	0	0	158	43
M761	2016-09-13	0	39	15	3	2	1	2	2	0	2	0	3	2	0	1	2	1	1	0	1	23	0	0	0	0	0	2	1	0	0	0	2	5	150	54	6.1	1.79	3.94	0.7	710	30	365	283	16.3	320	270	1100	2.6
M762	2016-09-14	1	22	15	3	2	2	2	2	2	0	0	3	2	0	0	0	0	0	0	2	20	0	2	0	2	5	2	2	3	3	1	4	24	169	58	14.9	0.185	10.03		1010	34	420	232	18	370	234	1230	3.4
M771	2016-09-21	1	23	22	3	0	0	0	1	0	3	2	0	2	0	2	1	0	1	0	1	16	0	0	0	0	2	0	0	0	0	0	0	2	180	90	5.01	1.65	2.93	1.3	1820	563	392	910	85	450	1600	1450	59
M786	2016-10-09	1	17	11	3	2	1	2	1	0	2	1	3	2	3	0	1	0	1	0	0	22	2	0	0	1	5	2	2	2	1	0	2	17	180	79.4	6.07	2.56	2.95	0.7	985	30	400	207	19.5	350	315	1455	4.2
M787	2016-10-09	1	16	10	2	0	1	2	1	0	2	2	0	0	0	0	2	1	0	0	0	13	0	0	0	0	0	0	0	0	0	0	0	0	170	75	4.61	1.84	2.41	1.6	1565	22.5	1666	463	12.5	335	328	1480	6.2
M790	2016-10-10	0	37	13	3	3	3	2	1	0	3	0	3	2	0	2	2	1	0	1	2	28	0	0	2	0	3	3	4	0	0	1	3	16	155	46	6.98	2.83	3.55	0.3	1440	5.5	445	138	17.5	215	216	930	2.9
M791	2016-10-10	0	21	16	3	2	4	0	0	0	3	2	1	2	0	2	2	1	0	0	2	24	0	0	0	0	0	0	0	2	0	0	3	5	151	49.2	6.63	2.43	3.63	0.4	720	34	335	315	17.7	254	347	980	3
M793	2016-10-11	0	33	9	3	1	2	2	2	2	2	0	3	2	3	2	2	0	3	2	2	33	0	2	2	2	5	3	3	2	1	1	3	24	165	54	6.79	2.74	3.34	1.1	563	6	305	230	16.5	257	282	375	2.4
M797	2016-10-14	0	46	16	3	0	1	2	1	0	2	0	3	2	3	0	2	0	1	0	1	21	3	2	2	1	5	2	2	4	3	2	4	30	157	60	7.68	2.36	0.618		1125	21	420	211	9	335	280	1350	4.8
M819	2016-12-26	1	33	7	3	2	2	2	2	0	20	3	2	0	0	1	3	0	0	0	1	41	0	0	0	2	6	5	3	0	2	0	3	21	168	59	5.38	2.44	2.44	0.2	1620	26.5	455	245	15.5	340	244	1145	6.1
M821	2016-12-26	0	38	19	3	1	0	2	1	2	2	2	3	2	3	2	2	2	1	1	2	31	0	0	0	0	0	0	0	0	0	0	0	0	160	52	7.2	3.1	3.44	0.8	895	48	458	905	21	367	450	1240	6.8
M844	2017-02-15	0	19	14	3	2	0	1	2	0	3	2	0	0	0	0	2	1	0	0	2	18	0	0	0	0	0	0	0	0	0	0	0	0	161	55.9	6.31	1.82	3.98	0.5	815	5.5	405	168	17.5	326	250	1385	6
M855	2017-07-04	1	22	15	1	0	0	2	1	0	1	0	2	1	0	0	0	0	0	0	2	10	2	2	1	2	6	2	1	1	3	0	3	23	161	58	6.83	3.96	2.04	0.2	2395	13	120	350	24	565	362	211	20
M862	2017-07-07	1	31	16	3	1	0	0	1	2	2	1	1	2	3	1	2	1	2	1	1	24	0	0	0	0	3	1	0	0	0	0	1	5	170	56	10.16	2.63	6.73	0.4	3125	20	185	430	25.5	835	670	1935	48
M869	2017-07-11	1	21	9	3	1	4	2	2	1	2	2	3	2	0	0	1	0	0	0	2	25	0	0	0	2	1	0	0	0	0	0	3		175	56.2	6.51	1.36	4.61	0.3	235	3.5	114	115	8.5	128	190	114	9.3
M873	2017-07-15	0	28	9	3	1	3	2	2	2	2	2	3	2	1	1	2	2	2	2	2	34	0	0	0	0	0	0	0	0	0	0	0	0	158	56.2	5.92	2.17	3.24	1.4	350	7	120	140	39	390	315	250	12
M874	2017-07-19	0	27	16	3	2	3	2	2	2	2	0	3	3	0	0	1	0	0	0	2	25	0	0	0	2	4	3	3	2	2	1	4	19	156	55	12.15	2.2	8.87	1.4	613	12	121	305	26.5	800	420	1625	25.5
M878	2017-07-21	0	28	16	3	2	3	2	2	0	2	0	3	3	0	1	1	0	0	0	1	23	2	2	0	2	0	2	1	2	0	0	4	15	150	51	9.45	1.82	6.93	0.3	4270	19.5	265	465	42	875	1065	2595	61
M881	2017-07-22	0	33	15	3	2	2	2	2	2	2	0	3	2	2	2	1	1	2	1	1	30	0	2	0	2	5	3	3	1	2	0	3	21	165	52.4	4.58	1.79	1.65	4.5	1745	15	440	255	21.5	425	710	273	21
M892	2017-07-31	1	20	13	3	1	0	2	0	0	2	2	0	1	0	2	2	1	0	2	2	20	0	0	0	0	0	0	0	0	0	0	0	0	168	57	6.03	2.69	2.6	0.3	1200	13	235	405	27.5	585	460	1330	40
M899	2017-08-04	0	17	12	4	2	4	2	2	0	3	2	2	3	1	1	2	2	1	0	1	32	2	1	0	2	3	2	1	2	0	1	3	17	161	51	4.05	1.87	1.75	0.1	1355	12	115	225	33	395	560	950	19
M900	2017-08-08	0	18	12	2	1	0	2	0	0	1	0	2	2	0	0	1	0	1	1	1	14	1	1	0	0	3	2	0	2	0	1	4	14	166	77	4.48	2.31	1.7	0.9	415	7	116	290	19.5	315	370	318	15
M903	2017-08-09	1	39	23																															163	68	4.51	1.9	2.16		1405	8.5	108	160	23	390	300	351	13.5
M904	2017-08-09	0	27	15	3	2	0	2	1	1	0	1	3	1	0	0	0	0	1	0	2	17	2	0	0	1	4	2	2	3	3	2	4	23	163	71.3	5.89	2.2	3.25	1.6	1485	14.5	160	205	23	570	510	690	33
M905	2017-08-09	1	46	9	2	0	0	0	1	0	0	1	2	0	0	0	0	0	0	0	1	7	2	1	0	0	4	2	1	2	3	0	2	17	165	87	7.68	2.52	4.22	0.7	6660	55	1095	700	93.5	1570	1600	4315	85
M921	2017-08-18	1	27	15	0	0	0	1	0	0	2	1	2	1	0	0	0	0	0	0	2		3	2	1	2	5	2	1	2	2	1	4	25	174	94	8.2	3.86	3.53	0.4	548	6	104	200	21	335	292	154	12.3
M922	2017-08-19	1	27	12	3	2	2	2	1	0	3	2	2	0	0	0	2	1	0	0	2	22	0	0	0	0	5	0	0	0	0	0	3	8	177	77.7	7.18	3.68	2.98	0.6	500	8	108	260	19	472	295	227	18
M927	2017-08-25	0	27	16	3	2	4	2	2	0	2	1	3	3	1	2	1	0	0	2	2	30	3	2	2	0	5	3	2	3	2	2	4	28	168	51.6	5.73	1.41	3.57	3.9	2160	16	114	200	22	270	390	281	14.5
M936	2017-08-29	0	41	9	4	2	3	2	2	2	2	2	2	3	2	2	2	2	1	1	1	35	0	0	0	0	3	0	0	0	0	0	2	5	154	53.3	8.35	1.84	5.45	1.1	5730	26.5	710	455	51	1255	1085	2850	75
M939	2017-09-05	1	21	16	4	2	4	2	2	1	3	1	3	3	1	1	2	1	0	0	2	32	0	0	0	0	1	0	0	0	0	0	0	1	178	73	7.03	3.63	2.67	0.5	2265	19	170	240	39	665	410	2205	60
M954	2017-09-15	0	27	16	0	0	0	0	0	0	0	0	0	0	0	0	0	0	0	0	0	0	0	0	0	0	0	0	0	0	0	0	0	0	166	48	8.96	2.8	5.3	1	9715	7	3950	1820	195	3920	1900	8915	88
M958	2017-09-22	1	49	9																															172	84					2148	8.3	126	289	4.5	103	380	983	5.8
M963	2017-09-22	0	18	12	3	2	3	2	2	0	3	2	2	2	2	2	2	1	1	2	2	33	0	0	0	0	0	0	0	0	0	0	0	0	161	45.9	4.29	1.88	2	0.2	3048	3.1	180	153	7	150	512	361	4.8
M965	2017-09-25	1	22	14																															166	56					400	6.1	190	384	5.1	1460	185	298	38
M966	2017-09-26	0	26	9	3	1	0	2	2	1	2	1	3	2	3	2	2	0	2	2	1	29	2	2	1	1	3	2	2	0	0	2	3	18	156	40.6	6.83	1.89	4.51		2017	5.5	390	405	7.5	1925	1085	596	36
M967	2017-09-26	1	26	15																															175	67					9350	5	121	180	4.8	265	360	3102	6
M969	2017-09-26	1	30	9																															173	69					280	7.6	200	148	6.5	350	493	341	26
M971	2017-09-27	1	29	6																															168	51					805	6	190	205	4.5	210	504	1480	28
M973	2017-09-29	0	45	12																															156	50					398	5.4	180	300	7	185	408	690	6.1
M979	2017-09-29	1	22	14	3	1	2	1	2	2	2	1	2	2	1	1	1	1	1	0	1	24	3	2	1	3	6	3	2	3	4	1	4	32	170	59.5	3.35	0.98	2.01	0.8	402	6.1	155	175	14	1250	412	381	38
M980	2017-10-08	1	29	15	0	0	0	2	1	0	0	0	0	0	0	0	0	0	0	0	2	5	0	1	0	0	5	1	0	3	3	1	4	18	173	73	6.35	2.31	2.92	4.3	3120	20.3	675	400	48	450	400	641	5.8
M985	2017-10-12	1	22	8	0	0	0	2	2	1	1	2	3	2	0	1	1	0	0	1	2	18	2	2	3	2	5	2	2	1	2	1	4	26	164	53	5.57	1.64	3.3	0.9	645	19	155	350	26	405	300	1320	6
M986	2017-10-12	0	27	9																															154	50					9735	51	180	1020	48	845	358	290	13
M991	2017-10-18	1	37	9	3	2	2	2	1	0	2	1	0	0	0	0	1	1	0	0	1	16	0	0	0	0	0	0	0	0	0	0	0	0	186	106.8	5.4	1.9	2.73	0.8	5730	36	1290	631	80	206	352	350	24
M995	2017-10-20	0	22	15	2	1	0	0	1	1	2	2	0	1	0	0	0	0	0	1	1	12	2	2	0	1	0	2	1	1	0	1	2	11	148	46	5.92	2.08	2.71	0.2	483	15	213	304	25	451	358	280	7.5
M1011	2017-11-01	1	38	20																															171	75	10.15	3.26	6.41	0.8	418	8	180	360	325	1942	400	298	813
M1012	2017-11-01	0	34	20																															160	48	3.53	1.4	1.85	0.2	1705	12	183	362	24	375	403	405	35
M1013	2017-11-01	1	27	20																															168	72	3.07	1.07	1.73	1	1250	8.2	148	152	24	305	413	260	31
M1014	2017-11-01	0	50	12																															157	57	7.9	3.03	4.21	0.5	1148	11.4	194	248	20	830	285	2023	30
M1015	2017-11-01	0	27	18																															161	46	5.05	0.388	2.48	0.5	1705	50	203	680	91	365	1750	308	14
M1016	2017-11-01	0	55	12																															162	68	7.1	1.75	4.92		705	16	252	275	20	730	360	251	11
M1017	2017-11-01	0	22	20																															160	53	5.64	1.75	3.15	0.9	1780	18.2	260	215	24	675	285	980	11
M1018	2017-11-01	0	26	20																															162	46	4.12	1.84	1.93	0.1	708	6	760	194	25	550	455	2023	20
M1019	2017-11-01	0	22	20																															158	56	8	2.47	4.62	0.4	418	32	285	735	19	220	360	340	8.2
M1020	2017-11-01	1	17	15																															180	53	6.13	2.43	2.99	1.2	435	6	295	315	30	340	510	5800	16
M1021	2017-11-01	0	39	20																															160	70	8.15	4.3	3.19	2.6	600	6.2	230	413	16	350	1043	93	18
M1022	2017-11-01	0	23	20																															157	48	5.02	2.19	2.4	0.5	1925	8	1010	205	15	955	241	350	28
M1023	2017-11-01	0	20	15																															165	56.8	4.96	2.14	2.4	2.5	413	10.2	165	371	14	305	210	360	26
M1024	2017-11-01	0	49	9																															162	70	6.45	2.1	3.85	1.3	1220	14.3	200	385	28	530	485	235	25
M1025	2017-11-01	0	53	12																															160	67	4.94	2.09	2.32	1.1	1593	13	225	204	20	1980	1430	3040	20
M1026	2017-11-01	0	22	20																															162	55	8.53	2.67	5.39	0.3	650	15	185	150	19	545	350	1350	22
M1027	2017-11-01	0	36	20																															160	61.5	6.16	2.25	3.18	0.4	703	17	170	183	18	801	418	360	21
M1028	2017-11-01	0	25	18																															161	48	6.88	3.17	3.16	0.4	683	18.2	160	370	20	1840	445	2305	75
M1029	2017-11-01	0	21	18																															161	53	7.66	3.13	3.76	0.5	545	4	213	341	18	1690	378	298	55
M1030	2017-11-01	1	22	16																															169	56	5.9	1.64	3.74	1.2	518	4.3	600	205	20	302	390	204	18
M1031	2017-11-01	0	21	17																															152	44	6.42	2.22	3.32	0.5	495	6	178	207	17	615	419	1040	24
M1032	2017-11-01	0	43	12																															157	57	5.84	2.08	3.4	0.2	4620	5.3	193	175	19	1125	541	941	55
M1033	2017-11-01	0	58	12																															146	62.5	7.41	2.16	4.36	4.6	1400	5	203	654	460	1940	505	900	520
M1034	2017-11-01	1	22	18																															169	66	8.7	3.21	4.56	1.3	1321	4.8	225	303	38	355	580	320	13
M1035	2017-11-01	0	23	18																															157	53	8.22	3.84	3.2	0.7	1703	5	201	195	29	340	521	370	13
M1036	2017-11-01	1	57	15																															166	128	7.24	1.73	4.71	0.7	1705	4.5	200	190	10	700	479	1540	12
M1037	2017-11-01	0	45	15																															162	57	5.68	1.83	3.3	0.8	2050	16	184	215	18	700	502	450	25
M1038	2017-11-01	0	22	18																															167	49	6.56	2.07	2.68	0.6	408	8	185	160	14	2148	305	715	16
M1039	2017-11-01	0	22	18																															156	49.8	0	0	0	1.7	8233	8.5	215	760	40	490	1350	2820	89
M1040	2017-11-01	0	22	18																															168	60	9.2	4.16	3.99	0.4	625	8.2	200	321	20	375	410	360	14
M1041	2017-11-01	1	52	9																															173	66	6.07	1.57	3.98	2.5	360	6	158	240	14	525	480	435	10
M1042	2017-11-01	0	22	18																															160	48	5.84	2.87	2.5	0.3	1520	7.2	175	350	19	385	460	285	23
M1043	2017-11-01	0	52	15																															163	65	3.95	1.61	1.99	2.5	380	8.1	184	200	20	1510	1821	3615	12
M1044	2017-11-01	1	22	18																															169	56	7.3	3.66	2.84	0.1	1028	5.2	190	194	25	140	310	1320	60
M1045	2017-11-01	0	21	15																															155	46	4.58	1.89	2.26	1.5	1320	3	178	248	17	345	325	280	60
M1046	2017-11-01	0	49	9																															152	51	6.02	2.56	2.95	1.1	5028	20	170	432	50	300	384	350	10
M1047	2017-11-01	0	21	15																															160	47	5.46	2.27	2.61	0.3	415	6	173	347	10	490	460	660	5.8
M1048	2017-11-01	0	60	12																															162	56	4.78	1.6	2.31	6.4	372	5.1	180	370	70	1655	350	360	18.5
M1049	2017-11-01	0	45	6																															156	56	6.17	2.05	3.64	2.1	650	20.2	173	232	40	2815	371	370	76
M1050	2017-11-01	0	22	15																															163	45	6.29	3.97	1.85	0.2	1705	7.3	965	802	25	2920	380	198	6
M1051	2017-11-01	0	22	15																															160	50	5.27	2.35	2.99	0.2	502	7	193	365	14	600	390	2350	15
M1052	2017-11-01	1	52	12																															165	71	6.62	1.86	3.87	0.7	1045	6.2	205	403	519	3540	280	2740	813
M1053	2017-11-01	1	21	15																															171	56	5.6	2.28	2.84	2.2	950	6.1	201	510	18	4820	341	3620	14
M1054	2017-11-01	0	25	20																															154	55	7.55	2.74	3.95	0.4	700	6	1100	320	718	420	350	915	423
M1055	2017-11-01	0	22	15																															167	47	9.01	2.97	4.86	1.1	10800	5.5	5080	3140	6	4180	5400	7500	300
M1056		1	45	12																															165	73	8.61	2.56	5.26	4	1065	12	205	102	6	290	100	370	6
M1057		0	21	15																															163	60	4.51	1.75	2.16	0.2	1140	170	208	195	10	330	4635	720	5.5
M1059	2017-11-01	1	36	16	3	2	3	2	2	2	2	1	2	2	1	0	2	1	0	1	2	28	0	2	0	3	1	1	1	0	0	0	3	11	165	65	5.82	2.11	2.99	0.3	955	7.5	100	70	9	220	1470	242	5
M1061	2017-11-03	0	20	14	3	1	2	0	0	0	2	1	2	2	0	0	1	0	0	0	1	15	0	1	2	0	3	2	2	1	2	2	3	18	163	52.7	10.44	0.79	8.55	24.1	11200	38	3980	1725	246	4215	6040	7450	195
M1062	2017-11-06	0	20	14	1	0	0	0	0	0	1	1	0	1	1	0	0	0	0	0	1	6	1	1	0	0	2	1	1	0	0	1	3	10	166	53	6.44	2.12	3.77	0.3	2325	17.5	385	280	12.6	435	695	1720	24.5
M1068	2017-11-12	1	29	0	3	0	2	2	2	0	2	0	3	3	2	0	1	0	0	0	1	21	0	0	2	2	5	1	2	2	4	1	3	22	177	85	8	2.3	4.72	2.6	1100	5	190	120	8	305	401	370	6
M1072	2017-11-20	0	28	12	2	0	0	2	0	0	0	0	2	3	3	0	2	0	2	0	1	17	2	2	1	2	4	2	2	2	3	2	3	25	160	62	6.84	1.83	4.35	1.1	1155	13	225	190	7.5	305	350	370	6
M1074	2017-11-22	1	17	12	2	0	1	2	2	0	2	1	3	1	0	1	1	0	0	2	2	20	0	0	0	2	5	2	2	1	3	0	3	18	171	51.2	5.97	2.36	2.73	0.2	1115	26	240	135	6	375	875	640	20
M1075	2017-11-23	0	22	12	3	2	1	1	1	0	0	0	2	2	0	0	0	0	2	0	2	16	0	2	3	1	2	2	2	0	1	2	3	18	160	58	5.87	1.38	4.14	0	1530	8.5	255	250	5.8	395	1035	390	18
M1078	2017-11-23	0	17	12	3	1	3	2	2	1	2	1	1	2	3	2	2	1	2	0	1	29	0	0	0	0	0	0	0	0	0	0	0	0	176	62	5.44	2.24	2.4	0.4	600	8	135	70	6.9	120	7100	310	6
M1080	2017-11-28	0	19	13	3	2	3	2	0	0	2	1	2	2	2	1	1	0	1	1	2	25	0	0	2	1	4	2	3	0	2	2	3	19	161	49	6.37	2.9	2.7	0.3	1700	14	175	170	11	370	850	760	6
M1081	2017-11-28	0	22	16	3	1	3	2	2	1	2	0	3	2	1	2	2	1	2	0	1	28	2	2	0	2	3	2	3	1	2	0	3	20	156	50.2	6.82	2.39	3.91	0.1	7410	7.5	1390	2850	70	1660	1095	5810	71
M1086	2017-12-04	0	21	15	0	0	0	0	0	0	0	0	0	0	0	0	0	0	0	0	0	0	1	0	0	0	0	0	0	0	1	1	2	5	157	53	7.51	1.4	5.33	1.2	4785	16	725	2430	17.5	975	380	1765	45
M1088	2017-12-05	0	18	12	3	1	2	0	0	0	2	1	0	2	0	0	1	0	0	0	1	13	0	0	0	0	2	0	0	0	0	0	2	4	163	51	5.81	3.05	2.37	0.3	1400	14	235	139	9.5	395	1725	420	20
M1096	2017-12-22	1	42	12	3	0	1	2	2	2	2	1	2	2	2	1	1	0	1	1	1	24	0	0	0	0	3	2	2	0	0	0	3	10	168	50	5.53	2.41	2.56	0.1	3540	3.5	420	985	14.5	800	1025	1315	35
M1099	2017-12-27	0	27	16	3	2	2	2	2	2	0	0	3	3	0	0	0	0	0	0	2	21	3	3	1	3	5	4	4	3	4	3	4	37	161	46.9	3.13	1.83	1.02	0.1	3310	5	375	175	31.5	825		2440	22.5
M1110	2018-01-06	0	29	12	3	2	2	2	2	2	2	1	0	2	1	1	1	2	0	1	2	26	0	2	0	2	0	3	2	0	0	0	2	11	158	48.8	8.45	2.81	4.78	0.8	2440	5.5	330	70	25	585	1445	1390	28.5
[truncated: 10 more columns]
